# Supplementary material for: Leachate from Weathered Face Masks Increases DNA Damage to Sperm of Sand Dollars Scaphechinus mirabilis
Source: Toxics. 2025 May 4;13(5):372. doi: 10.3390/toxics13050372 (PMC12116056; doi:10.3390/toxics13050372)
Supplement: Supplementary file 1 [file toxics-13-00372-s001.zip]

Archive with 1 entries (1 files):
- toxics-3593218-supplementary.jpg
